# Supplementary material for: Stories told by corals, algae, and sea-urchins in a Mesoamerican coral reef: degradation trumps succession
Source: PeerJ. 2023 Jan 16;11:e14680. doi: 10.7717/peerj.14680 (PMC9851048; doi:10.7717/peerj.14680)
Supplement: Supplemental Information 9 — Raw data for multivariate analysis. [file peerj-11-14680-s009.csv]

date	condition	Acropora.cervicornis	Acropora.palmata	Acropora.prolifera	Acropora.sp.	Agaricia.agaricites	Agaricia.fragilis	Agaricia.humilis	Agaricia.spp.	Agaricia.teunifolia	other	Millepora.alcicornis	Millepora.complanata	Millepora.spp.	Orbicella.annularis	Orbicella.faveolata	Porites.astreoides	Porites.divaricata	Porites.furcata	Porites.porites	Porites.spp.	Siderastrea.radians	Siderastrea.siderea	Are	CC	CCM	CNC	CR	MAC	MC	Mfla	TA
feb-13	impacted	0	0	0	0	0	0	0.002261947	0	0	0.141364439	0	0.020813051	0	0	0	0.202247881	0	0	0	0	0	0	0.006785493	0.170768241	0.070116761	0.049760282	0.040712958	0.108567889	0	0	0.186601058
feb-13	impacted	0	0	0	0	0	0	0	0	0	0.480109575	0.000235619	0.016901768	0	0	0	0.111561882	0	0.000726493	0	0	0	0	0	0.077128822	0	0.040171261	0.004820551	0.10605213	0	0	0.162291896
feb-13	impacted	0	0	0	0	0.013194689	0	0	0	0	0.081911922	0	0.03694513	0	0	0	0.181935914	0	0	0	0	0	0	0.015358485	0.097270407	0	0.166383591	0.007679243	0.085751543	0	0	0.313569076
feb-13	impacted	0	0	0	0	0.003769911	0	0	0	0	0.09149398	0	0.084194683	0	0	0	0.076183622	0	0	0	0	0	0	0.009304473	0.072885035	0.013956709	0.015507454	0.018608945	0.302395358	0	0	0.31169983
feb-13	impacted	0.006126106	0	0	0	0	0	0	0	0	0.181880511	0	0	0	0	0	0.036521015	0	0	0	0	0	0	0	0.072752205	0	0.016534592	0.003306918	0.615086824	0	0	0.067791827
feb-13	impacted	0	0	0	0	0	0	0	0	0	0.470579308	0	0	0	0	0	0.007814712	0	0	0	0	0	0	0.028348151	0.046774449	0	0	0.158749646	0.106305567	0.002834815	0	0.178593352
feb-13	impacted	0	0	0	0	0	0	0	0	0	0.169293904	0	0	0	0	0	0.069660105	0	0	0	0	0	0	0.00621262	0.113380321	0.023297326	0.013978396	0.099401925	0.18637861	0.001553155	0	0.316843637
feb-13	impacted	0	0	0	0	0	0	0	0	0	0.123008875	0	0	0	0	0	0.046259952	0	0	0	0	0	0	0.010110319	0.060661911	0.013480425	0.003370106	0.109528451	0.517311298	0.003370106	0	0.112898557
feb-13	impacted	0	0	0	0	0	0	0	0	0	0.114271329	0	0	0	0	0	0.024033184	0	0	0.02120575	0	0	0.001963495	0.017704009	0.140022616	0.027360741	0.011266187	0.080472768	0.220495384	0.006437821	0	0.334766714
feb-13	impacted	0	0	0	0	0	0	0	0	0	0.035810763	0	0	0	0	0	0.084587382	0	0	0	0	0	0	0.002238173	0.040287108	0	0	0.091765079	0.539399611	0.011190863	0	0.194721021
feb-13	impacted	0	0	0	0	0	0	0	0	0	0.067820991	0	0	0	0	0	0.011780972	0	0	0	0	0	0	0.006586032	0.069153341	0	0.003293016	0.0609208	0.591096413	0	0	0.189348433
feb-13	impacted	0	0	0	0	0	0	0.000706858	0	0	0.045721795	0	0.009032079	0	0	0	0.022776547	0	0	0	0	0	0	0	0.008099848	0	0	0.105298026	0.526490131	0.084238421	0	0.197636295
feb-13	impacted	0	0.000785398	0	0	0	0	0	0	0	0.120326548	0	0	0	0	0	0.011918417	0	0	0.007461283	0	0	0	0.004949184	0.051141572	0	0.021446466	0.115480969	0.189718735	0	0	0.476771429
feb-13	impacted	0.005654867	0	0	0	0	0	0	0	0	0.039285255	0	0	0	0	0	0.099934062	0.002748894	0	0.002434734	0	0	0	0	0.114195688	0	0	0.099513385	0.500829658	0.030995972	0	0.104407486
feb-13	impacted	0.002827433	0	0	0	0	0	0	0	0	0.171335906	0.014922565	0	0	0	0	0.128110604	0	0	0	0	0	0	0.002887118	0.225195232	0	0.031758302	0.021653388	0.251179297	0.03464542	0	0.115484734
feb-13	impacted	0	0	0	0	0	0	0	0	0	0.239590452	0	0	0	0	0	0.01284126	0	0	0	0	0	0	0.006911263	0.085238911	0.006911263	0.001151877	0.143984647	0.474573397	0.019581912	0	0.009215017
feb-13	impacted	0	0	0	0	0	0	0	0	0	0.067344297	0	0	0	0	0	0.212721166	0	0.000274889	0	0	0	0	0.006602382	0.097715255	0	0.039614293	0.303709576	0.202032892	0	0	0.06998525
feb-13	impacted	0	0	0	0	0	0	0	0	0	0.088980743	0	0	0	0	0	0.116800488	0	0	0.003463606	0	0	0.001570796	0.004157979	0.143866064	0.004157979	0.003326383	0.234510001	0.363407342	0.001663191	0	0.034095426
feb-13	impacted	0	0	0	0	0	0	0	0	0	0.087389299	0	0	0	0	0	0.017867808	0	0	0.00690365	0	0.000883573	0	0.011434051	0.080038357	0	0	0.279317532	0.516165731	0	0	0
feb-13	impacted	0	0	0	0	0	0	0	0	0	0.027564745	0	0	0	0	0	0.012487831	0	0	0.012409291	0	0	0	0.008613983	0.122318559	0	0.015505169	0.339390931	0.45137271	0.008613983	0	0.001722797
feb-13	impacted	0	0	0.003180863	0	0	0	0	0	0	0.042548223	0	0	0	0	0	0	0	0.000589049	0.004005531	0	0	0	0.005105787	0.107221522	0	0.005105787	0.108923451	0.621204054	0	0	0.102115735
feb-13	impacted	0	0.010995574	0.001178097	0	0	0	0	0	0	0.071360097	0	0	0	0	0	0.009542588	0	0.005054037	0.001759292	0	0	0	0.017840024	0.192996626	0	0.038923689	0.199483908	0.270844005	0.045410971	0	0.134611092
feb-13	impacted	0.322350968	0	0	0	0	0	0	0	0	0.079077928	0	0	0	0	0	0.265323208	0	0.021991149	0.020106193	0	0	0	0	0.019410037	0	0.005751122	0.016534476	0.230763773	0.002156671	0	0.016534476
feb-13	impacted	0.265444944	0	0	0	0	0	0	0	0	0.027382453	0	0	0	0	0	0.32079588	0	0	0.0084823	0	0	0	0	0.021377239	0.006206295	0.00413753	0.03378983	0.270318636	0.00827506	0	0.03378983
feb-13	impacted	0.001963495	0	0	0	0	0	0.003455752	0	0	0.067728974	0	0	0	0	0	0.168287265	0	0	0	0	0	0	0	0.069422199	0.025398365	0.037250936	0.022011917	0.535058898	0.003386449	0	0.06603575
feb-13	impacted	0.006614623	0	0	0	0	0	0	0	0	0.032876734	0	0	0	0	0	0.135939856	0.056234509	0	0.015158185	0	0	0	0	0.112079776	0.001494397	0.023910352	0.046326307	0.364632871	0	0	0.204732391
ago-13	impacted	0	0	0	0	0	0.002199115	0	0	0	0.117379649	0	0.015982853	0	0	0	0.2095835	0	0	0	0	0	0	0	0.14826903	0.040156196	0.157535845	0.012355753	0.004633407	0.009266814	0	0.282637839
ago-13	impacted	0	0	0	0	0	0	0	0	0	0.463248242	0	0	0	0	0	0.007893252	0	0	0	0	0	0	0.011929139	0.025846468	0	0	0.089468544	0.236594595	0.00397638	0	0.16104338
ago-13	impacted	0	0	0	0	0	0	0	0	0	0.049623072	0	0	0	0	0	0.045710173	0	0	0	0	0	0	0.064891708	0.185132226	0	0.00190858	0.11069762	0.265292572	0.036263013	0	0.240481036
ago-13	impacted	0	0	0	0	0	0	0	0	0	0.176222134	0	0	0	0	0	0.083644904	0	0	0	0	0	0	0.00185497	0.150252556	0	0	0.016694728	0.476727246	0	0	0.094603461
ago-13	impacted	0	0	0	0	0	0	0	0	0	0.125307045	0	0	0	0	0	0.028824113	0	0	0.040055306	0	0.002552544	0.001295907	0	0.010442254	0.008353803	0	0.022972958	0.455282262	0	0	0.304913809
ago-13	impacted	0	0	0	0	0	0	0	0	0	0.006012024	0	0	0	0	0	0	0	0	0	0	0	0	0	0.032064128	0	0	0.01002004	0.685370741	0.126252505	0	0.140280561
ago-13	impacted	0	0	0	0	0	0	0	0	0	0.036614611	0.00863938	0	0	0	0	0.088200214	0	0	0	0	0	0	0	0.026443886	0	0.010170725	0.036614611	0.524809425	0.085434092	0	0.183073055
ago-13	impacted	0	0	0	0	0	0	0	0	0	0.132357484	0	0	0	0	0	0.144199103	0	0	0.251484492	0	0	0	0	0.123649754	0	0.036572463	0	0.149772942	0.019157004	0	0.142806759
ago-13	impacted	0	0	0.126056405	0	0	0	0	0	0	0.128237892	0	0	0	0	0	0.063852871	0	0	0.028195794	0	0	0	0	0.024935146	0	0.02849731	0.037402719	0.377589351	0.056994619	0	0.128237893
ago-13	impacted	0	0	0.004633849	0	0	0	0	0	0	0.181814855	0	0.001649336	0	0	0	0.131946892	0	0	0.006283185	0	0	0	0.011483043	0.061242898	0	0	0.107175072	0.359802029	0.011483043	0	0.122485797
ago-13	impacted	0.002670354	0	0	0	0	0	0	0	0	0.084724684	0	0	0	0	0	0.008874999	0	0	0	0	0	0	0.054465868	0.133138789	0	0	0.09682821	0.619297095	0	0	0
ago-13	impacted	0	0	0	0	0	0	0	0	0	0.062498158	0	0	0	0	0	0.15393804	0.001178097	0	0	0	0	0.000314159	0.045606764	0.172292219	0	0	0.106415783	0.440865385	0.008445697	0	0.008445697
ago-13	impacted	0	0	0	0	0	0	0	0	0	0.007907009	0	0	0	0	0	0.005969026	0.005654867	0	0	0	0	0	0	0.274768558	0	0.031628035	0	0.07116308	0.031628035	0	0.57128139
ago-13	impacted	0	0	0	0	0	0	0	0	0	0.008	0	0	0	0	0	0	0	0	0	0	0	0	0.08	0	0	0	0.19	0.07	0	0	0.652
ago-13	impacted	0.012016592	0.035185838	0.025054201	0	0	0	0	0	0	0.020991955	0	0.009754645	0	0	0	0.154644898	0	0	0	0	0	0	0	0.133585169	0	0	0.032442113	0.492356767	0	0	0.083967821
ago-13	impacted	0	0	0.21378538	0	0	0	0	0	0	0.100697468	0	0	0	0	0	0.26923449	0.040526545	0	0.012566371	0	0	0	0	0.090514578	0	0	0.007920026	0.262492277	0	0	0.002262864
ago-13	impacted	0	0	0.037542032	0	0	0	0.005183628	0	0	0.00834305	0	0	0	0	0	0.193050869	0	0	0	0	0	0	0	0.161855189	0	0.036709424	0.053395526	0.480559737	0	0	0.023360543
ago-13	impacted	0	0	0	0	0	0	0	0	0	0.122232928	0.008246681	0.495743321	0	0	0	0.106028752	0	0	0	0	0	0	0	0.01862597	0	0.016297724	0.010477108	0.18276733	0	0	0.039580186
ago-13	impacted	0	0	0.012252211	0	0	0	0	0	0	0.020207548	0	0	0	0	0	0.326411477	0	0	0	0.033065263	0	0	0	0.038578047	0.022044598	0	0	0.413336216	0	0	0.134104639
feb-14	impacted	0	0	0	0	0	0	0	0	0	0.046491095	0	0.002517201	0	0	0	0.137397555	0	0	0	0	0	0	0	0.171171756	0.012679389	0.118340967	0.002113232	0.054944021	0.128907125	0	0.32543766
feb-14	impacted	0	0	0	0	0	0	0	0	0	0.147369198	0	0.032727541	0	0	0	0.055425548	0	0	0	0	0	0	0	0.036842299	0	0	0	0.711516907	0	0	0.016118506
feb-14	impacted	0	0	0	0	0	0	0	0	0	0.1401413	0.000549779	0	0	0	0	0.087571895	0	0	0	0	0	0	0	0.009598719	0	0	0.015357951	0.547126996	0.02495667	0	0.17469669
feb-14	impacted	0	0	0	0	0	0	0	0	0	0.067749313	0	0	0	0	0	0.099117248	0	0	0	0	0	0	0.003662125	0.1318365	0	0.001831063	0	0.661013564	0.005493188	0	0.029297
feb-14	impacted	0	0	0	0	0	0	0	0	0	0.220317704	0	0	0	0	0	0.023538383	0	0	0.018783582	0	0	0.004514076	0.071893145	0.046382674	0	0	0.006957401	0.589059965	0	0	0.01855307
feb-14	impacted	0	0	0	0	0	0	0	0	0	0.003972856	0	0	0	0	0	0.00678584	0	0	0	0	0	0	0	0.049660708	0.001986428	0	0.007945713	0.778679901	0.03575571	0	0.115212843
feb-14	impacted	0	0	0.005144358	0	0	0	0	0	0	0.021673418	0.001413717	0	0	0	0	0.082085889	0	0	0	0	0	0	0	0	0	0	0.00180463	0.887877989	0	0	0
feb-14	impacted	0	0	0	0	0	0	0	0	0	0.137991	0	0.014215707	0	0	0	0.073203821	0	0	0	0	0	0	0.00367976	0.270462358	0.00551964	0.04783688	0.01103928	0.04415712	0.04967676	0	0.342217677
feb-14	impacted	0	0	0	0	0	0	0	0	0	0.065194236	0	0	0	0	0	0.069931067	0	0	0.098190478	0	0	0	0.015646617	0.104310778	0.039116542	0.083448622	0	0.372911032	0	0	0.151250628
feb-14	impacted	0	0	0.067622782	0	0	0	0	0	0	0.212635814	0	0	0	0	0	0.060298944	0	0	0.05152212	0	0	0	0.122674508	0	0	0.119948408	0.021808801	0.321679822	0	0	0.021808801
feb-14	impacted	0	0	0	0	0	0	0	0	0	0.036281179	0	0	0	0	0	0	0	0	0	0	0	0	0	0.038548753	0	0.015873016	0.015873016	0.718820862	0	0	0.174603175
feb-14	impacted	0	0	0	0	0	0	0	0	0	0.012395984	0	0	0	0	0	0.135037433	0	0	0.000785398	0	0	0	0	0	0	0	0.017708549	0.715425361	0	0	0.118647275
feb-14	impacted	0	0	0	0	0	0	0	0	0	0.001830097	0	0	0	0	0	0.101422392	0	0	0	0	0	0	0	0.054902909	0	0.04209223	0.010980582	0.675305779	0	0	0.113466012
feb-14	impacted	0	0	0.001884956	0	0	0	0	0	0	0.029883682	0	0	0	0	0	0.007539822	0	0	0.006204645	0	0	0	0	0.047312928	0	0	0.176909209	0.703522668	0	0	0.02674209
feb-14	impacted	0	0	0.004712389	0	0	0	0	0	0	0.034361362	0	0	0	0	0	0	0.007398451	0	0	0	0	0	0	0.057984799	0	0	0.023623436	0.848296127	0	0	0.023623436
feb-14	impacted	0	0	0.001570796	0	0	0	0	0	0	0.144750373	0	0.109091805	0	0	0	0.082312476	0	0	0.007681194	0	0	0	0	0.022516725	0.01930005	0.003216675	0	0.353834246	0.064333499	0	0.19139216
feb-14	impacted	0	0.055394132	0.036167585	0	0	0	0	0	0	0.015031088	0.001413717	0.008835729	0	0	0	0.08221548	0	0	0	0	0	0	0	0.062271651	0.02576758	0.010736492	0.008589193	0.444490749	0	0	0.249086603
feb-14	impacted	0	0	0.009736974	0	0	0	0	0	0	0.020562384	0	0	0	0	0	0.079250602	0.006267477	0	0	0	0	0	0	0.048602001	0.005607923	0.026170308	0.007477231	0.73650725	0	0	0.059817848
feb-14	impacted	0	0	0.0307719	0	0	0	0	0	0	0.062582938	0.001295907	0.000353429	0	0	0	0.197727915	0.034926656	0.030866148	0	0	0	0	0	0.056715787	0	0	0.027380035	0.508486366	0	0	0.04889292
sep-14	impacted	0	0	0	0	0.000942478	0	0	0	0	0.004355238	0	0.019870574	0	0	0	0.110317026	0	0	0	0	0	0	0	0.187275221	0	0.115413799	0.017420951	0.178564746	0	0	0.365839968
sep-14	impacted	0	0	0	0	0	0	0	0	0	0.353699208	0	0.010587167	0	0	0	0.133360608	0.000785398	0	0	0	0	0	0	0.001671892	0	0.023406489	0	0.005015676	0	0	0.471473562
sep-14	impacted	0	0	0	0	0.009032079	0	0	0	0	0.367262877	0	0.057404752	0	0	0	0.087090977	0	0	0	0	0	0	0	0.04517137	0	0	0.003927945	0.406542329	0	0	0.023567671
sep-14	impacted	0	0	0.002560398	0	0	0	0	0	0	0.085594309	0	0	0	0	0	0.057989873	0	0	0	0	0	0	0.020876661	0.008350664	0	0.008350664	0.091857307	0.674316139	0.002087666	0.004175332	0.043840987
sep-14	impacted	0	0	0	0	0	0	0	0	0	0.048151715	0.001649336	0	0	0	0	0.075093882	0	0	0	0	0	0	0.002093553	0.098396981	0	0.025122634	0.123519615	0.328687789	0.041871056	0	0.255413441
sep-14	impacted	0	0	0	0	0	0	0	0	0	0.001991457	0	0	0	0	0	0.008254535	0	0	0	0	0	0	0.035846222	0.099572838	0	0.007965827	0.119487405	0.444094857	0.001991457	0.001991457	0.278803946
sep-14	impacted	0	0	0	0	0	0	0	0	0	0.125988071	0	0.015158185	0	0	0	0.066727428	0	0	0.06069557	0	0	0	0.013998675	0.068243538	0	0	0	0.48995361	0	0	0.159234923
sep-14	impacted	0	0.028242918	0	0	0	0	0	0	0	0.052114318	0	0.137578196	0	0	0	0.081995568	0	0	0	0	0	0	0.001737144	0.180662968	0	0	0.005211432	0.343954496	0.036480022	0	0.132022938
sep-14	impacted	0	0	0.093313156	0	0	0	0	0	0	0.01545608	0	0	0	0	0	0.147459291	0	0	0.071431963	0	0	0	0.023184121	0.013910473	0.006182432	0	0.023184121	0.378673977	0.012364865	0	0.214839522
sep-14	impacted	0	0	0	0.003298672	0	0	0	0	0	0.4181326	0	0.002356194	0	0	0	0.088828532	0	0	0.027697852	0	0	0	0	0	0	0	0.036359356	0.26750098	0.005194194	0	0.15063162
sep-14	impacted	0	0	0	0	0	0	0	0	0	0.160279077	0	0	0	0	0	0.00339292	0	0	0	0	0	0	0	0.01849374	0	0	0.02465832	0.667829487	0	0	0.125346457
sep-14	impacted	0	0	0.00169646	0	0	0	0	0	0	0.330181457	0	0	0	0	0	0.123629525	0	0	0.001178097	0	0	0	0	0.013975935	0	0	0.069879673	0.321446498	0	0	0.138012355
sep-14	impacted	0	0	0.010237665	0	0	0	0	0	0	0.045187294	0	0	0	0	0	0	0.007429867	0	0	0	0	0	0	0.00785866	0	0	0.027505309	0.62869278	0	0	0.273088426
sep-14	impacted	0	0	0.004618141	0	0	0	0	0	0	0.019580283	0	0	0	0	0	0.011278318	0	0	0.00508938	0	0	0	0	0.04699268	0	0	0.599156667	0.307410447	0	0	0.005874085
sep-14	impacted	0	0.159523792	0.01881814	0	0	0	0	0	0	0.01435483	0.005340708	0.023483405	0	0	0	0.134106736	0	0	0	0	0	0	0	0.012759849	0	0.003189962	0	0.566218312	0	0	0.062204265
sep-14	impacted	0	0	0.007068583	0	0	0	0	0	0	0.006615124	0	0.001413717	0	0	0	0.17344733	0	0	0	0	0	0	0	0.019845373	0	0	0.022050414	0.564490605	0	0	0.205068853
sep-14	impacted	0	0	0.206481177	0	0	0	0	0	0	0.015755274	0	0	0	0	0	0.16330784	0	0	0	0	0	0	0	0.007877637	0	0	0.009190577	0.576380462	0	0	0.021007033
sep-14	impacted	0	0	0.052393911	0	0	0	0	0	0	0.003768029	0	0	0	0	0	0.147662709	0.005654867	0	0.038798669	0	0	0	0	0.054636423	0	0	0.050868393	0.61795678	0	0	0.028260219
feb-13	nonImpacted	0	0	0	0	0	0	0	0	0	0.01491868	0.013744468	0.08128871	0	0	0	0.194837649	0	0	0	0	0	0	0	0.101447025	0.010443076	0.043264172	0.008951208	0.305832942	0.028345492	0	0.196926577
feb-13	nonImpacted	0	0.350287581	0	0	0	0	0	0	0	0.02256924	0	0.007853982	0	0	0	0.119380521	0	0	0	0	0	0	0.033853861	0.027083089	0.02256924	0.065450797	0.001128462	0.119616975	0.004513848	0	0.225692405
feb-13	nonImpacted	0	0.17784556	0	0	0	0	0	0	0	0.068311055	0.027646015	0.017357299	0	0	0	0.043825218	0	0	0.010367256	0	0	0	0	0.152276724	0	0.015654616	0.052656437	0.017077763	0.01850091	0	0.398481147
feb-13	nonImpacted	0	0	0	0	0	0	0	0	0	0.04606976	0.011780972	0.010602875	0	0	0.055959619	0.120637158	0	0	0	0	0	0	0	0.022291819	0.001486121	0.002972243	0.013375092	0.099570126	0.002972243	0	0.612281971
feb-13	nonImpacted	0	0.379347313	0	0	0	0	0	0	0	0.092370904	0	0.069272118	0	0	0	0.169488924	0	0	0	0	0	0	0	0.013097367	0	0	0.005514681	0.159236408	0	0	0.111672286
feb-13	nonImpacted	0	0	0	0	0	0	0	0	0	0.244860583	0.003769911	0.051050881	0	0	0	0.03828816	0	0	0	0	0	0	0	0.027206731	0	0	0.063482373	0	0.09522356	0	0.4761178
feb-13	nonImpacted	0	0.062486278	0	0	0	0	0	0	0	0.056307165	0.002356194	0.029452431	0	0	0	0.075437494	0	0.035342917	0	0	0	0	0	0.059619351	0	0.024841396	0.04305842	0.225228661	0.014904838	0	0.370964853
feb-13	nonImpacted	0	0	0	0	0	0	0	0	0	0.12924766	0	0.025615761	0	0	0	0.053485615	0.004311836	0	0	0	0	0	0.096876179	0.008806925	0	0	0.044034627	0.385743331	0.021136621	0	0.230741444
feb-13	nonImpacted	0	0	0	0	0	0	0	0	0	0.126136977	0	0.086519462	0	0	0	0.014749778	0.003298672	0	0	0	0	0	0.172252036	0.007298815	0	0.008758578	0.010218341	0.465664403	0.036494075	0	0.068608862
feb-13	nonImpacted	0	0.044107961	0	0	0.032515484	0	0	0	0	0.041308569	0	0	0	0	0	0.004712389	0	0.012935508	0	0	0	0	0	0.048958306	0	0.001529947	0.087206982	0.290689941	0.032128888	0	0.403906023
feb-13	nonImpacted	0	0	0	0	0	0	0	0	0.005262168	0.04285937	0	0	0	0	0	0.091655966	0	0	0.016336282	0	0	0	0.010345365	0.236465489	0	0.002955819	0.023646549	0.156658387	0.004433728	0	0.409380878
feb-13	nonImpacted	0	0	0	0	0.029083294	0	0.001884956	0	0	0.032554848	0.012016592	0.049480084	0	0.169646003	0	0.335050857	0	0.000628319	0	0	0	0	0	0.023103441	0	0.003150469	0.068260165	0.193228775	0	0	0.081912198
feb-13	nonImpacted	0	0	0.020027653	0	0.008894634	0	0	0	0	0.033948948	0.026860617	0.003534292	0	0	0	0.353173919	0	0.025132741	0.076906188	0	0	0	0.001697447	0.047528527	0	0.002546171	0.040738737	0.184173042	0.016974474	0	0.157862608
feb-13	nonImpacted	0	0	0	0	0	0	0	0	0	0.168732371	0.00194386	0	0	0	0	0.06000442	0	0.003769911	0.010579313	0	0	0	0	0.258094437	0	0.019313189	0.252827204	0.189620403	0.010534467	0	0.024580423
feb-13	nonImpacted	0	0	0.022395629	0	0	0	0	0	0	0.081057972	0.005136504	0	0	0	0	0.221772879	0.000549779	0.010807079	0.054801942	0	0	0.001099557	0	0.176247063	0	0.02897212	0.053115553	0.113474136	0.037422322	0	0.193147466
feb-13	nonImpacted	0.060475659	0.137366139	0.054663712	0	0	0	0	0	0	0.011503871	0	0	0	0	0	0.096886717	0	0	0	0	0	0	0	0.015338494	0	0	0.014060286	0.489553589	0.003834623	0	0.11631691
feb-13	nonImpacted	0	0.127395509	0	0	0	0	0	0	0	0.026353826	0	0	0	0	0	0	0	0	0	0	0	0	0	0.077597379	0.007320507	0.004392304	0.014641015	0.458263768	0.016105116	0	0.267930574
feb-13	nonImpacted	0.005497787	0	0	0	0	0	0	0	0	0.023931387	0	0	0	0	0	0.090792028	0	0.006283185	0	0	0	0	0.002991423	0.022435675	0.010469982	0	0.121152645	0.587814685	0.002991423	0	0.12563978
feb-13	nonImpacted	0	0	0	0	0	0	0	0	0	0.057838562	0	0	0	0	0	0.084351763	0	0.005654867	0	0	0	0	0	0.052054705	0.013495664	0	0.098325555	0.443428973	0.019279521	0	0.22557039
ago-13	nonImpacted	0	0	0	0	0	0	0.006911504	0	0	0.082113149	0.009424778	0.122836273	0	0	0	0.263226195	0	0	0	0	0	0	0	0.072989466	0.025090129	0.018247366	0	0.05702302	0.009123683	0	0.333014438
ago-13	nonImpacted	0	0	0.001335177	0	0	0	0	0	0	0.074781802	0.010975939	0.107842248	0	0	0	0.117318851	0	0	0	7.85E-05	0	0	0	0.047145049	0	0.026011062	0.022759679	0.108921321	0.001625691	0	0.481204641
ago-13	nonImpacted	0.005890486	0	0.005497787	0	0.005419247	0	0.003298672	0	0	0.155126198	0	0.063538711	0.006283185	0	0	0.188267794	0	0.006832964	0.001727876	0	0	0	0	0.165243123	0	0.008430772	0.032036932	0.035409241	0	0	0.316997012
ago-13	nonImpacted	0	0.029373891	0	0	0	0	0	0	0	0.233162113	0	0.014608406	0	0	0	0.119164536	0	0	0	0	0	0	0	0	0.001807458	0	0	0.460901852	0	0	0.140981743
ago-13	nonImpacted	0	0.002474004	0	0	0.004131194	0	0	0	0	0.03541857	0.001649336	0.22258184	0	0	0	0.139298218	0	0.001570796	0	0	0	0	0	0.158613591	0	0.046198133	0.036958507	0.035418569	0.126274897	0	0.189412346
ago-13	nonImpacted	0	0	0	0	0.001099557	0	0	0	0	0.104001818	0.011938052	0	0	0	0	0.232634936	0.020420352	0	0	0	0	0	0.001415517	0.130227609	0	0.038218972	0.070775875	0.32132247	0.035387937	0	0.032556902
ago-13	nonImpacted	0	0	0	0	0	0	0	0	0	0.133049487	0	0	0	0	0	0.110976761	0.026573891	0	0	0	0	0	0	0.027839689	0	0	0.031551648	0.60133729	0	0	0.068671234
ago-13	nonImpacted	0.058983402	0	0	0	0	0	0	0	0	0.071838393	0	7.85E-05	0	0	0	0.101709062	0.027803095	0	0	0	0	0	0.002201153	0.140873811	0	0.072638059	0.048425373	0.24652917	0	0	0.228919943
ago-13	nonImpacted	0	0	0	0	0	0	0	0	0	0.132122957	0	0.005419247	0	0	0	0.089064152	0.026884688	0	0.015780352	0	0	0	0	0.162944079	0	0.010079015	0.053754748	0.346046189	0	0	0.157904572
ago-13	nonImpacted	0.000628319	0	0	0	0.015315264	0	0.003141593	0.005654867	0	0.027855179	0	0.001099557	0	0	0	0.053564155	0	0	0.00508938	0	0	0	0	0.386258475	0	0.001857012	0.018570119	0.113277726	0	0	0.367688356
ago-13	nonImpacted	0.003926991	0	0	0	0	0.001178097	0.009581858	0	0	0.021072336	0.003534292	0.020734512	0	0.031337387	0	0.202711266	0	0	0	0	0	0	0	0.142238269	0	0.028974462	0.034242546	0.123799975	0.02634042	0	0.350327589
ago-13	nonImpacted	0	0	0	0	0	0	0	0	0	0.011385785	0.001884956	0	0	0	0	0.056077429	0.006126106	0	0	0	0	0	0.004554314	0.163955301	0	0	0.025048727	0.648989733	0	0	0.081977651
ago-13	nonImpacted	0.04704535	0	0	0	0	0	0	0	0	0.037464294	0	0	0	0	0	0.113215145	0.007657632	0	0	0	0	0	0	0.152608674	0	0.021049472	0.02631184	0.496416721	0.015787104	0	0.082443766
ago-13	nonImpacted	0.028274334	0.251013253	0	0	0	0	0	0	0	0.09226002	0	0	0	0	0	0.130376095	0	0	0.028165263	0	0	0	0	0.107021623	0	0	0.063966947	0.253407522	0.003690401	0	0.041824542
ago-13	nonImpacted	0	0.04264712	0	0	0	0	0	0	0	0.023305187	0.004712389	0.464644695	0	0	0	0.133596228	0	0	0	0	0	0	0	0.041788611	0	0	0.001607254	0.265196956	0	0	0.02250156
ago-13	nonImpacted	0	0	0.070371675	0	0	0	0	0	0	0.109225662	0	0	0	0	0	0.399767665	0	0	0	0	0	0	0	0.087148135	0	0.003485925	0.037183204	0.195211822	0	0	0.097605911
ago-13	nonImpacted	0	0.173258835	0	0	0	0	0	0	0	0.087786679	0	0	0	0	0	0.007618362	0	0	0	0.006283185	0	0	0	0.10566915	0.035764943	0.009754075	0.004877038	0.365777828	0	0	0.203209905
ago-13	nonImpacted	0.000785398	0	0	0	0	0	0	0	0	0.01579831	0	0	0	0	0	0.011820242	0	0	0	0	0	0	0.011848732	0.086890704	0	0	0.043445352	0.659579432	0	0	0.16983183
ago-13	nonImpacted	0	0	0.000628319	0	0	0	0	0	0	0.02770117	0.008874999	0	0	0	0	0.256353961	0	0	0.132103971	0	0	0	0	0	0	0.009233723	0.053555594	0.337954268	0	0	0.173593996
feb-14	nonImpacted	0	0	0	0	0	0	0.008596183	0	0	0.054991539	0.007740099	0.104858509	0	0	0	0.174777795	0	0.004712389	0.007068583	0	0	0	0.008086991	0.069548124	0	0.012939186	0.084104708	0.134244053	0.095426496	0	0.232905345
feb-14	nonImpacted	0	0	0	0	0	0	0	0	0	0.041074199	0	0.003958407	0	0	0.044532076	0.02753606	0	0	0	0	0	0	0	0.022408611	0	0.004481722	0	0.739484151	0.040335499	0	0.076189276
feb-14	nonImpacted	0	0.00863938	0	0	0	0	0	0	0	0.102563149	0	0.015016813	0	0	0	0.108220013	0	0	0	0	0	0	0	0.032966726	0	0	0	0.705121647	0	0	0.027472272
feb-14	nonImpacted	0	0.063617251	0	0	0	0	0	0	0	0.006804854	0	0.043982297	0	0	0	0.043320599	0.005277876	0	0	0	0	0	0.001701214	0.057841265	0	0.005103641	0.035725487	0.398083997	0.01871335	0	0.319828169
feb-14	nonImpacted	0	0	0	0	0.005576327	0	0	0	0	0	0	0.041586833	0	0	0	0.12764291	0	0	0.000785398	0	0	0	0	0.34033699	0	0.006608485	0	0.089214551	0.004956364	0	0.383292144
feb-14	nonImpacted	0	0	0	0	0.000471239	0	0	0	0	0.003171095	0.022305308	0.22905352	0	0	0	0.148832952	0	0	0	0	0	0	0	0.057079712	0	0.022197666	0	0.277470825	0.007927738	0	0.231489945
feb-14	nonImpacted	0.075162604	0	0	0	0	0	0	0.005654867	0	0.001086262	0.011702433	0.646217755	0	0	0	0.219063256	0	0.003455752	0	0	0	0	0	0.016384447	0	0.000814696	0.000724174	0.006879657	9.05E-05	0	0.012763575
feb-14	nonImpacted	0	0	0	0.005497787	0	0	0	0	0	0.03248813	0.016399114	0.005262168	0	0	0	0.171381733	0	0.006283185	0.004649557	0	0	0	0	0.083242526	0	0	0	0.650000154	0.024795646	0	0
feb-14	nonImpacted	0	0	0	0	0	0	0	0	0	0.229755463	0.001570796	0.005811946	0	0	0	0.167329079	0	0.028902652	0	0	0	0	0.008876711	0.136109571	0	0	0	0.402410907	0.005917807	0	0.013315067
feb-14	nonImpacted	0.021417808	0	0	0	0	0	0	0	0	0.102847268	0.002356194	0	0	0	0	0.048698613	0.00096604	0	0	0	0	0	0.003876302	0.011628905	0	0	0.023257809	0.701610579	0	0	0.083340483
feb-14	nonImpacted	0	0.011034844	0	0	0.017671459	0	0	0	0	0.048372325	0	0.02120575	0	0	0	0.007795077	0	0	0	0	0	0	0	0.071591039	0.03289318	0.034828073	0.05224211	0.063851468	0.015479144	0	0.623035532
feb-14	nonImpacted	0	0	0	0	0.01720022	0	0	0	0	0.165881151	0.00431969	0.001256637	0	0	0	0.027292586	0.00439823	0.002937389	0	0	0	0	0	0.222475897	0.003903086	0.039030859	0.044885488	0.179541952	0	0	0.286876815
feb-14	nonImpacted	0.064331964	0	0	0	0	0	0	0	0	0.014589137	0	0	0	0	0	0.131179557	0.002827433	0.05032046	0	0	0	0	0	0.140420449	0	0.051061982	0	0.505148888	0	0	0.040120128
feb-14	nonImpacted	0.027661723	0.01187522	0	0	0	0	0	0	0	0.074472788	0	0	0	0	0	0.090941253	0.012205087	0.000879646	0	0	0	0	0	0	0.068593358	0	0.021557913	0.542867433	0.050955066	0	0.097990511
feb-14	nonImpacted	0.01010022	0	0.012566371	0	0	0	0	0	0	0.073366962	0	0	0	0	0	0.108180743	0	0.019874501	0	0	0	0	0	0.10449234	0	0	0.03557186	0.635847003	0	0	0
feb-14	nonImpacted	0	0	0.005556692	0	0	0	0	0	0	0	0	0	0	0	0	0.065345127	0.000628319	0.001649336	0	0	0	0	0	0.014196376	0	0	0.012168322	0.900455828	0	0	0
feb-14	nonImpacted	0	0.049260173	0.151396492	0	0	0	0	0	0	0.005588447	0.005717699	0	0	0	0	0.057392185	0.004146902	0	0	0	0	0	0	0.081963888	0	0	0.009314078	0.622180426	0	0	0.01303971
feb-14	nonImpacted	0	0.016022123	0.001319469	0	0	0	0	0	0	0.026523017	0	0.000392699	0	0	0	0.063652594	0.015262643	0	0	0	0	0.02240741	0	0.04736253	0	0.007578005	0.159138102	0.596767881	0	0	0.043573528
feb-14	nonImpacted	0	0.030504865	0	0	0	0	0	0	0	0.162244087	0	0	0	0	0	0.151786049	0.002199115	0	0	0	0	0	0	0.100362077	0	0.045619126	0.031021006	0.403273074	0	0	0.072990602
feb-14	nonImpacted	0	0.143963483	0	0	0	0	0	0	0	0.185975896	0	0.01272345	0	0	0	0.004712389	0	0.002513274	0	0	0	0	0	0.161293488	0	0.032917038	0.016458519	0.324232828	0	0	0.115209634
sep-14	nonImpacted	0	0	0	0	0	0	0	0	0	0.034434913	0	0.018378317	0	0	0	0.048971146	0	0.002356194	0.014325663	0	0	0	0	0.101009077	0.011478304	0	0	0.583097856	0.013773965	0	0.172174564
sep-14	nonImpacted	0	0.268810375	0	0	0.00424115	0	0	0	0	0.007172341	0	0.003298672	0	0	0	0.024005695	0	0	0.003926991	0	0	0	0	0.03299277	0	0.00860681	0.020082556	0.466202192	0.002868937	0	0.157791511
sep-14	nonImpacted	0	0	0	0	0	0	0	0	0	0.033961205	0.004523893	0.002199115	0	0	0.037934731	0.038457806	0	0	0	0	0	0	0	0.029728056	0	0.083238556	0.014864028	0.514295361	0.002972806	0	0.237824444
sep-14	nonImpacted	0	0.007696902	0	0	0	0	0	0	0	0.122028767	0	0.031730086	0	0	0	0.02984513	0	0	0	0	0	0	0	0.043433968	0.020682842	0.026887694	0	0.399178847	0	0	0.318515764
sep-14	nonImpacted	0	0.075398224	0	0	0.000942478	0	0	0	0	0.019905376	0	0.051836279	0	0	0	0.125585166	0	0.006283185	0.003455752	0	0	0	0	0	0	0	0.004976344	0.545739062	0	0	0.165878134
sep-14	nonImpacted	0	0	0	0	0	0	0	0	0	0.097942623	0	0	0	0	0	0.076654861	0	0.001884956	0	0	0	0	0	0.161905152	0	0.003997658	0.013991803	0.481717797	0	0	0.161905152
sep-14	nonImpacted	0	0	0	0	0.000471239	0	0	0	0	0.017142324	0.008246681	0.058732075	0	0	0	0.088290535	0	0	0	0	0	0	0	0.004285581	0	0	0.021427905	0.632123208	0	0	0.169280452
sep-14	nonImpacted	0	0	0	0	0	0	0.003848451	0	0	0.098290451	0	0.17808118	0	0	0	0.147474213	0	0	0	0	0	0	0	0.18130897	0	0	0.064640589	0.099325784	0.007882999	0	0.219147364
sep-14	nonImpacted	0	0	0	0	0	0	0	0	0	0.190251284	0	0.000314159	0	0	0	0.063263822	0	0	0	0	0	0	0	0.025848871	0	0.00861629	0	0.449770351	0	0	0.261935223
sep-14	nonImpacted	0	0	0	0	0	0	0	0	0	0.024969295	0	0.043550328	0.000235619	0	0	0.070921454	0	0.00424115	0	0	0	0	0.008940806	0.022352014	0	0	0	0.364337835	0.011176007	0	0.44927549
sep-14	nonImpacted	0	0	0	0	0	0	0	0.034557519	0	0.010512784	0	0.094679749	0	0	0	0.016297012	0	0.001178097	0	0	0	0	0	0.068333095	0	0.008760653	0.029786221	0.085854401	0	0	0.650040468
sep-14	nonImpacted	0	0.00439823	0	0	0	0	0	0.037542032	0	0.100549994	0	0	0	0	0	0.061905083	0.002827433	0	0.011309734	0	0	0	0	0.156999113	0	0.005292105	0.00352807	0.605063997	0	0	0.01058421
sep-14	nonImpacted	0	0	0	0	0	0	0	0.018064158	0	0.007156794	0	0.062611942	0	0.116238928	0	0.279446237	0	0	0	0	0	0	0	0.071567936	0	0.009542392	0.021470381	0.050097556	0	0	0.363803677
sep-14	nonImpacted	0.14561282	0	0	0	0	0	0	0	0	0	0.016100662	0	0	0	0	0.194621665	0.029468139	0	0.021127211	0	0	0	0	0.068081958	0	0	0.009077594	0.470521979	0	0	0.045387972
sep-14	nonImpacted	0	0.012566371	0	0	0	0	0	0	0	0.045306846	0	0.076871631	0	0	0	0.077613047	0	0	0	0	0	0	0	0.113267117	0	0	0	0.404276479	0.012197997	0	0.257900512
sep-14	nonImpacted	0	0.168703526	0.033850661	0	0	0	0	0	0	0	0.009424778	0	0	0	0	0.066758844	0	0	0	0	0	0	0	0.01818308	0	0	0.034345819	0.343458187	0	0	0.325275106
sep-14	nonImpacted	0	0.21818361	0	0	0	0	0	0	0	0.009004806	0.01295907	0	0	0	0	0.01295907	0	0	0.005497787	0	0	0	0	0.039020824	0	0.012006407	0	0.567302751	0	0	0.123065676
sep-14	nonImpacted	0	0	0	0	0	0	0	0	0	0.005651658	0	0	0	0	0	0.086315258	0	0	0	0	0	0	0	0.026374405	0	0.018838861	0.048981038	0.725296135	0	0	0.088542645
sep-14	nonImpacted	0	0	0	0	0	0	0	0	0	0.079306949	0	0.001884956	0	0	0	0.134750763	0	0	0	0	0	0	0	0.160416328	0	0	0.039653474	0.436188218	0	0	0.147799313
